# Supplementary material for: Comparison of Metagenomic Sequencing and the NanoString nCounter Analysis System for the Characterization of Bacterial and Viral Communities in Vaginal Samples
Source: mSphere. 2022 Aug 24;7(5):e00197-22. doi: 10.1128/msphere.00197-22 (PMC9599496; doi:10.1128/msphere.00197-22)
Supplement: TABLE S1 [file msphere.00197-22-s0001.txt]

nCounter Elements Design Details
Customer Name	Accession	Position	Target Sequence	A Tm	B Tm	Flags	HUGO Gene	Species	NSID	Tag	Design Remarks
Atopobium vaginae hsp60	HMPREF0091_RS05830.1	580-679	GACAAGGGATACATTTCACCTTACTTTGCAACCAACAATGACACCATGACTGCCGAGCTCAAGAATCCTTACATCTTGATGACCGATCAAAAGATCTCTA	82	80		hsp60	Atopobium vaginae DSM 15829	HMPREF0091_RS05830.1:579	T001
Atopobium vaginae pheS	HMPREF0091_RS04600.1	441-540	CGCTCCTGAAGATCATCCCTCACGTAGTGCAAAAGATACCTTCTATTTGGTAGATCGTGCACCCGAAGGAAAAGAACATCATGTTTTGGGTGAGTCCGAT	79	81		pheS	Atopobium vaginae DSM 15829	HMPREF0091_RS04600.1:440	T002
Atopobium vaginae tuf	HMPREF0091_RS01205.1	525-624	TTCTGCTCTTGGTGCTTTGAATGGCGAGCAAAAGTGGGTAGACTCTGTAGTAGAGCTTATGCACACTGTTGACTCCTACATTCCAACACCTGCTCGTGAC	83	84		tuf	Atopobium vaginae DSM 15829	HMPREF0091_RS01205.1:524	T003
CMV UL54	HHV5wtgp059.1	1234-1333	TTTGACTTGAAGTACATCCTCACGCGCCTCGAGTACCTGTATAAGGTGGACTCGCAGCGCTTCTGCAAGTTGCCTACGGCGCAGGGCGGCCGTTTCTTTT	82	83		UL54	Human herpesvirus 5	HHV5wtgp059.1:1233	T007
CMV UL86	HHV5wtgp080.1	1067-1166	GCATGGACGTGATCCGACTGGGCGAAAAAACGGTGATTATGGAAAACTTGCGGCGCGTCTACAAAAACACCGATACCAAAGATCCGCTAGAACGTAACGT	85	84		UL86	Human herpesvirus 5	HHV5wtgp080.1:1066	T008
CMV UL97	HHV5wtgp090.1	861-960	TACGTGCGACCCGCGTATGTTCTTGCGCCTTACGCATCCCGAGCTCTGCGAGCTCTCTATCTCCTACCTGCTGGTCTACGTGCCCAAAGAGGACGATTTT	84	84		UL97	Human herpesvirus 5	HHV5wtgp090.1:860	T009
EBV BALF5	HHV4tp2_gp72.1	1740-1839	TCTGGTGGTGGACTTTGCCAGCCTCTACCCGAGCATCATTCAGGCTCATAATCTCTGTTATTCTACCATGATAACGCCGGGAGAAGAGCACAGGCTAGCC	86	84		BALF5	Human herpesvirus 4	HHV4tp2_gp72.1:1739	T010	probe will target both Epstein-Barr virus subtypes
EBV BcLF1	HHV4tp2_gp58.1	2833-2932	TTTCACGCCATTCCTTTCCATATGTTTTACGGGGACCCGCGAGTGGCTGCCACCATGCACCAGGATGTTGCCACCTTTGTTATGCGCAATCCTCAGCAGC	80	84		BcLF1	Human herpesvirus 4	HHV4tp2_gp58.1:2832	T011	probe will target both Epstein-Barr virus subtypes
EBV BGLF4	HHV4tp2_gp47.1	651-750	GACTGATTATGGGACTGCTTCCCTCCACGACCGCAACAAGATGCTGGATGTGCGGCTAAAGTCTTCTAAGGGCCGGCAGCTCTATCGCCTCTATTGCCAG	86	84		BGLF4	Human herpesvirus 4	HHV4tp2_gp47.1:650	T012	probe will target both Epstein-Barr virus subtypes
Gardnerella vaginalis groEL	HMPREF0421_20656.1	968-1067	TTTCTAAGGATGAAACAACTATCGTTTCTGGCGCTGGCTCTAAGGAAGATGTTGAGGCTCGTGTTGCTCAGATTCGCGCCGAAATTGAGAACACTGATTC	80	80		groEL	Gardnerella vaginalis ATCC 14019	HMPREF0421_20656.1:967	T013
Gardnerella vaginalis pheS	HMPREF0421_20584.1	708-807	GCATACTCCAGTCTTCCACCAGTGCGAAGCTTTGGCAGTAGATAAACATTTGAGCATGGCTGATTTAAAGGGTGTTCTTGATCGCCTTGCTGTTGCAATG	81	79		pheS	Gardnerella vaginalis ATCC 14019	HMPREF0421_20584.1:707	T014
Gardnerella vaginalis tuf	HMPREF0421_20480.1	509-608	CAGTCATCCGTACTTCCGCTTACGGCGCTTTGCATGATGACGCTCCAGACCACGACAAGTGGGTAGAGACCGTCAAGGAACTCATGAAGGCTGTTGACGA	82	86		tuf	Gardnerella vaginalis ATCC 14019	HMPREF0421_20480.1:508	T015
HPV-6 E6	HpV6gp1.1	305-404	TTCGGTGCTACCTGTGTCACAAACCGCTGTGTGAAGTAGAAAAGGTAAAACATATACTAACCAAGGCACGGTTCATAAAGCTAAATTGTACGTGGAAGGG	83	81		E6	Human papillomavirus (various)	HpV6gp1.1:304	T016
HPV-6 E7	HpV6gp2.1	191-290	ACGTTCGACTGGTTGTGCAGTGTACAGAAACAGACATCAGAGAAGTGCAACAGCTTCTGTTGGGAACACTAAACATAGTGTGTCCCATCTGCGCACCGAA	84	84		E7	Human papillomavirus (various)	HpV6gp2.1:190	T017
HPV-6 L1	HpV6gp8.1	737-836	TACGGAAGGAACAAATGTTTGCCAGACATTTTTTTAACAGGGCTGGCGAGGTGGGGGAACCTGTGCCTGATACTCTTATAATTAAGGGTAGTGGAAATCG	79	83		L1	Human papillomavirus (various)	HpV6gp8.1:736	T018
HPV-11 E6	HpV11gp1.1	141-240	CTATAAGAACCTAAAGGTTGTGTGGCGAGACAACTTTCCCTTTGCAGCGTGTGCCTGTTGCTTAGAACTGCAAGGGAAAATTAACCAATATAGACACTTT	80	79		E6	Human papillomavirus (various)	HpV11gp1.1:140	T019
HPV-11 E7	HpV11gp2.1	198-297	ACTGGTTGTGGAGTGCACAGACGGAGACATCAGACAACTACAAGACCTTTTGCTGGGCACACTAAATATTGTGTGTCCCATCTGCGCACCAAAACCATAA	85	84		E7	Human papillomavirus (various)	HpV11gp2.1:197	T020
HPV-11 L1	HpV11gp8.1	758-857	TTGCTAGACACTTTTTTAATAGGGCCGGTACTGTGGGGGAACCTGTGCCTGATGACCTGTTGGTAAAAGGGGGTAATAACAGATCATCTGTAGCTAGTAG	84	83		L1	Human papillomavirus (various)	HpV11gp8.1:757	T021
HPV-16 E6	HpV16gp1.1	51-150	AAAGTTACCACAGTTATGCACAGAGCTGCAAACAACTATACATGATATAATATTAGAATGTGTGTACTGCAAGCAACAGTTACTGCGACGTGAGGTATAT	80	80		E6	Human papillomavirus (various)	HpV16gp1.1:50	T022
HPV-16 E7	HpV16gp2.1	4-103	CATGGAGATACACCTACATTGCATGAATATATGTTAGATTTGCAACCAGAGACAACTGATCTCTACTGTTATGAGCAATTAAATGACAGCTCAGAGGAGG	77	83		E7	Human papillomavirus (various)	HpV16gp2.1:3	T023
HPV-16 L1	HpV16gp8.1	462-561	ACAATTGTGTTTAATTGGTTGCAAACCACCTATAGGGGAACACTGGGGCAAAGGATCCCCATGTACCAATGTTGCAGTAAATCCAGGTGATTGTCCACCA	83	82		L1	Human papillomavirus (various)	HpV16gp8.1:461	T024
HPV-18 E6	HpV18gp1.1	319-418	CGGTGCCAGAAACCGTTGAATCCAGCAGAAAAACTTAGACACCTTAATGAAAAACGACGATTTCACAACATAGCTGGGCACTATAGAGGCCAGTGCCATT	82	85		E6	Human papillomavirus (various)	HpV18gp1.1:318	T025
HPV-18 E7	HpV18gp2.1	212-311	GAATTGAGCTAGTAGTAGAAAGCTCAGCAGACGACCTTCGAGCATTCCAGCAGCTGTTTCTGAACACCCTGTCCTTTGTGTGTCCGTGGTGTGCATCCCA	84	81		E7	Human papillomavirus (various)	HpV18gp2.1:211	T026
HPV-18 L1	HpV18gp8.1	1000-1099	CAATCCTTATATATTAAAGGCACAGGTATGCCTGCTTCACCTGGCAGCTGTGTGTATTCTCCCTCTCCAAGTGGCTCTATTGTTACCTCTGACTCCCAGT	82	80		L1	Human papillomavirus (various)	HpV18gp8.1:999	T027
HPV-35 E6	HpV35gp1.1	96-195	CTGCAAACAAGAATTACAGCGGAGTGAGGTATATGACTTTGCATGCTATGATTTGTGTATAGTATATAGAGAAGGCCAGCCATATGGAGTATGCATGAAA	81	79		E6	Human papillomavirus (various)	HpV35gp1.1:95	T028
HPV-35 E7	HpV35gp2.1	125-224	CAGCTGGACAAGCAAAACCAGACACCTCCAATTATAATATTGTAACGTCCTGTTGTAAATGTGAGGCGACACTACGTCTGTGTGTACAGAGCACACACAT	81	84		E7	Human papillomavirus (various)	HpV35gp2.1:124	T029
HPV-35 L1	HpV35gp8.1	526-625	ACACCTTGTAATGCTAACCAGGTAAAAGCAGGAGAATGTCCTCCTTTGGAGTTACTAAACACTGTACTACAAGACGGGGACATGGTAGACACAGGATTTG	84	84		L1	Human papillomavirus (various)	HpV35gp8.1:525	T030
HPV-39 E6	HpV39gp1.1	325-424	CTGAAACCGCTGTGTCCAGCAGAAAAATTAAGACACCTAAATAGCAAACGAAGATTTCATAAAATAGCAGGAAGCTATACAGGACAGTGTCGACGGTGCT	83	83		E6	Human papillomavirus (various)	HpV39gp1.1:324	T031
HPV-39 E7	HpV39gp2.1	44-143	TATGTCCTTACAATGAAATACAGCCGGTTGACCTTGTATGTCACGAGCAATTAGGAGAGTCAGAGGATGAAATAGATGAACCCGACCATGCAGTTAATCA	79	83	X	E7	Human papillomavirus (various)	HpV39gp2.1:43	T032	probe will also provide signal for HPV-68 E7 @ 95%
HPV-39 L1	HpV39gp8.1	714-813	AGATGTGTATGGGGACAGTATGTTCTTCTGTTTACGTAGGGAACAACTGTTTGCAAGACATTTTTGGAATCGTGGTGGTATGGTGGGTGACGCCATTCCT	79	80		L1	Human papillomavirus (various)	HpV39gp8.1:713	T033
HPV-45 E6	HpV45gp1.1	363-462	TAAGGACAAACGAAGATTTCACAGCATAGCTGGACAGTACCGAGGGCAGTGTAATACATGTTGTGACCAGGCACGGCAAGAAAGACTTCGCAGACGTAGG	86	85		E6	Human papillomavirus (various)	HpV45gp1.1:362	T034
HPV-45 E7	HpV45gp2.1	45-144	GGAACCTCAGAATGAATTAGATCCTGTTGACCTGTTGTGTTACGAGCAATTAAGCGAGTCAGAGGAGGAAAACGATGAAGCAGATGGAGTTAGTCATGCA	79	85		E7	Human papillomavirus (various)	HpV45gp2.1:44	T035
HPV-45 L1	HpV45gp8.1	469-568	CTGTGTATTTTAGGTTGTGTACCTGCTATTGGTGAGCACTGGGCCAAGGGCACACTTTGTAAACCTGCACAATTGCAACCTGGTGACTGTCCTCCTTTGG	82	81		L1	Human papillomavirus (various)	HpV45gp8.1:468	T036
HPV-52 E6	HpV52gp1.1	15-114	AGCAACACGACCCCGGACCCTGCACGAATTGTGTGAGGTGCTGGAAGAATCGGTGCATGAAATAAGGCTGCAGTGTGTGCAGTGCAAAAAAGAGCTACAA	92	86		E6	Human papillomavirus (various)	HpV52gp1.1:14	T037
HPV-52 E7	HpV52gp2.1	171-270	GACATATTGTCACAGTTGTGATAGCACACTACGGCTATGCATTCATAGCACTGCGACGGACCTTCGTACTCTACAGCAAATGCTGTTGGGCACATTACAA	79	84		E7	Human papillomavirus (various)	HpV52gp2.1:170	T038
HPV-52 L1	HpV52gp8.1	955-1054	CAACGTGCGCAGGGCCACAATAATGGCATATGTTGGGGCAATCAGTTGTTTGTCACAGTTGTGGATACCACTCGTAGCACTAACATGACTTTATGTGCTG	83	80		L1	Human papillomavirus (various)	HpV52gp8.1:954	T039
HPV-53 E6	HpV53gp1.1	41-140	GTACATTGCACCAGCTATGTGAAGTTGTGAATAAACCATTGCTGGAGCTGCAACTTGGCTGTGTGTTCTGCAAGAAGGCATTGACAGCGTCAGAGGTATA	82	83		E6	Human papillomavirus (various)	HpV53gp1.1:40	T040
HPV-53 E7	HpV53gp2.1	106-205	GATGAGGATGAAGTAGACCATCTGCAGGAGCAGCCACAGCAAGCTAGACGGGACGAACAACATCCTTGTTACCTAATTGAAACACAGTGTTGTAGGTGTG	91	79		E7	Human papillomavirus (various)	HpV53gp2.1:105	T041
HPV-53 L1	HpV53gp8.1	860-959	CTGTATATGTTGCTACACCTAGTGGGTCTATGATAACTTCAGAGGCTCAATTGTTTAATAAGCCATATTGGCTGCAACGTGCCCAGGGACATAATAATGG	80	80		L1	Human papillomavirus (various)	HpV53gp8.1:859	T042
HPV-56 E6	HpV56gp1.1	366-465	TGACAGAAAAAGACGATTTCATCTAATAGCACATGGTTGGACCGGGTCATGTTTGGGGTGCTGGAGACAAACATCTAGAGAACCTAGAGAATCTACAGTA	81	86		E6	Human papillomavirus (various)	HpV56gp1.1:365	T043
HPV-56 E7	HpV56gp2.1	2-101	TGCATGGTAAAGTACCAACGCTGCAAGACGTTGTATTAGAACTAACACCTCAAACAGAAATTGACCTACAGTGCAATGAGCAATTGGACAGCTCAGAGGA	83	84		E7	Human papillomavirus (various)	HpV56gp2.1:1	T044
HPV-56 L1	HpV56gp8.1	551-650	ATGGCAAGCAAACACAGTTGTGTATTGTTGGATGTACTCCCGCTATGGGTGAACATTGGACTAAAGGTGCTGTGTGTAAGTCCACACAAGTTACCACAGG	82	84		L1	Human papillomavirus (various)	HpV56gp8.1:550	T045
HPV-58 E6	HpV58gp1.1	26-125	CACGGACATTGCATGATTTGTGTCAGGCGTTGGAGACATCTGTGCATGAAATCGAATTGAAATGCGTTGAATGCAAAAAGACTTTGCAGCGATCTGAGGT	81	79		E6	Human papillomavirus (various)	HpV58gp1.1:25	T046
HPV-58 E7	HpV58gp2.1	111-210	AGGCTTGGACGGGCCAGATGGACAAGCACAACCGGCCACAGCTAATTACTACATTGTAACTTGTTGTTACACTTGTGGCACCACGGTTCGTTTGTGTATC	92	73	X	E7	Human papillomavirus (various)	HpV58gp2.1:110	T047	probe will also provide signal for HPV-66 E7 @ 92%
HPV-58 L1	HpV58gp8.1	940-1039	CAGCGTGCACAAGGTCATAACAATGGCATTTGCTGGGGCAATCAGTTATTTGTTACCGTGGTTGATACCACTCGTAGCACTAATATGACATTATGCACTG	81	78		L1	Human papillomavirus (various)	HpV58gp8.1:939	T048
HPV-59 E6	HpV59gp1.1	245-344	GAGATTCCGTGTATGGAGAAACATTAGAGGCTGAAACCAAGACACCGTTACATGAGCTGCTGATACGCTGTTATAGATGCCTAAAACCTCTATGTCCAAC	83	82		E6	Human papillomavirus (various)	HpV59gp1.1:244	T049
HPV-59 E7	HpV59gp2.1	71-170	ACCTTGTGTGCTACGAGCAATTACCTGACTCCGACTCCGAGAATGAAAAAGATGAACCAGATGGAGTTAATCATCCTTTGCTACTAGCTAGACGAGCTGA	84	83		E7	Human papillomavirus (various)	HpV59gp2.1:70	T050
HPV-59 L1	HpV59gp8.1	466-565	CTGTGTATTATTGGCTGTGTACCTGCCATTGGAGAACACTGGACAAAGGGCACTGCTTGTAAGCCTACTACTGTGGTTCAGGGCGATTGTCCTCCACTAG	84	84		L1	Human papillomavirus (various)	HpV59gp8.1:465	T051
HPV-66 E6	HpV66gp1.1	334-433	CCGTTAACACCGGAGGAAAAACAATTGCACTGTGAACATAAAAGACGATTTCATTATATAGCATATGCATGGACCGGGTCATGTTTGCAGTGTTGGAGAC	81	79		E6	Human papillomavirus (various)	HpV66gp1.1:333	T052
HPV-66 E7	HpV66gp2.1	132-231	GGAGCGGCCACAGCAAGCTAGACAAGCTGAACAACATAAGTGTTACCTAATTCACGTACCTTGTTGTAAGTGTGAGTTGGTGGTGCAGTTGGACATTCAG	85	77	X	E7	Human papillomavirus (various)	HpV66gp2.1:131	T053	probe will also provide signal for HPV-56 E7 @ 94%
HPV-66 L1	HpV66gp8.1	463-562	TTATGTATTGTGGGATGTGCACCAGCATTAGGGGAACATTGGACTAAGGGCGCGGTGTGTAAGTCTACACCAGGTAATACAGGGGATTGTCCACCTCTTG	84	84		L1	Human papillomavirus (various)	HpV66gp8.1:462	T054
HPV-68 E6	HpV68gp1.1	158-257	AGGGACGGGGTACCATTAGCTGCATGCCAATCATGTATTAAATTTTATGCGAAAATACGGGAACTACGATATTACTCAGAATCGGTGTATGCAACAACAT	79	80	X	E6	Human papillomavirus (various)	HpV68gp1.1:157	T055	probe will also provide signal for HPV-39 E6 @ 92%
HPV-68 E7	HpV68gp2.1	131-230	ATGCAGTTAATCACCACCAACATCAACTACTAGCCAGACGGGACGAACAACAGCGTCACACAATTCAGTGTACGTGTTGTAAGTGTAACAACCTACTGCA	85	79		E7	Human papillomavirus (various)	HpV68gp2.1:130	T056
HPV-68 L1	HpV68gp8.1	536-635	ATGTGCAGCCCGGGGACTGTCCACCATTGGAATTAGTAAATACACCTATTCAGGATGGCGATATGATTGATACAGGATATGGTGCTATGGACTTTAGTAC	83	81		L1	Human papillomavirus (various)	HpV68gp8.1:535	T057
HSV-1 UL13	HHV1gp00p64.1	835-934	AAGTGCGCCAACATCCTCGTCATGCTGCGGTCGGACGCCGTCTCGCTCCGGCGGGCCGTCCTCGCCGACTTTAGCCTCGTCACCCTCAACTCCAACTCCA	85	86		UL13	Human herpesvirus 1	HHV1gp00p64.1:834	T058
HSV-1 UL19	HHV1gp00p56.1	1315-1414	CAGCTGTTTTTTTGGGGGAAGGACCGCCAGGTGCTGCGCCTGTCTCTGGAACACGCGATCGGGACCGTGTGCCACCCTTCGCTGATGAACGTTGACGCGG	85	86		UL19	Human herpesvirus 1	HHV1gp00p56.1:1314	T059
HSV-1 UL30	HHV1gp00p45.1	1722-1821	CGGCGAGTACTGCATACAGGATTCCCTGCTGGTGGGCCAGCTGTTTTTTAAGTTTTTGCCCCATCTGGAGCTCTCGGCCGTCGCGCGCTTGGCGGGTATT	83	84		UL30	Human herpesvirus 1	HHV1gp00p45.1:1721	T060
HSV-2 UL13	HHV2p64.1	1381-1480	CGCCACCTTCGCAATCCCAAGATTCGGCGCGCGTTCACGGAGCAGTGTATAAATTACCAGCGCACGCACAAGGCCGTCCTGTCGTCGGTGTCGCTGCCGC	84	85		UL13	Human herpesvirus 2	HHV2p64.1:1380	T061
HSV-2 UL19	HHV2p56.1	1329-1428	GGGAAAGGACCACCAGGTTCTGCGGCTGTCCATGGAGAACGCGGTCGGGACCGTGTGTCATCCTTCGCTCATGAACATCGACGCGGCCGTCGGGGGCGTG	92	86		UL19	Human herpesvirus 2	HHV2p56.1:1328	T062
HSV-2 UL30	HHV2p45.1	1864-1963	GTCTTCACGTGCCTCCTGCGCCTTGCGGGCCAGAAGGGCTTCATCCTGCCGGACACCCAGGGGCGGTTTCGGGGCCTCGACAAGGAGGCGCCCAAGCGCC	90	92		UL30	Human herpesvirus 2	HHV2p45.1:1863	T063
Lactobacillus crispatus hsp60	LCRIS_RS02020.1	1244-1343	CTGCTTTAGTAGACGTTGAGAAGGCTATCAATGATCTTAAGGCTGATACTGCAGATGAAAATACTGGTATCCAAATCGTATTAAGAGCTTTGTCAGCACC	79	78		hsp60	Lactobacillus crispatus ST1	LCRIS_RS02020.1:1243	T064
Lactobacillus crispatus pheS	LCRIS_RS07410.1	154-253	GCGCCAGAAAATAGACGTGAAGTTGGTCAAAAGGTTAACGAATTACGTGACCTGTTCAATGCTCAATTAGACGAAGCTAAGGAAAAGATTGTCAAGGCTG	79	80		pheS	Lactobacillus crispatus ST1	LCRIS_RS07410.1:153	T065
Lactobacillus crispatus gyrA	LCRIS_RS00030.1	1084-1183	GATGTTGTAACTCGCAGAACAAGATTCGAGTTAGCTAAGGCAGAGGCAAGAGCCCACATCCTTGAAGGGTTAAGAATCGCTCTGGACAATATTGATGAAA	83	82		gyrA	Lactobacillus crispatus ST1	LCRIS_RS00030.1:1083	T066
Lactobacillus gasseri gyrA	LGAS_RS00030.1	685-784	GGACGTGGCGGCATTTACCGCGCATATGAAACAGGTAAAGGTAATATCGTTGTTCGTGCAAAGACTAATATCGAAACAGAAAAGAATGGCCGTGAACGAA	82	81		gyrA	Lactobacillus gasseri ATCC 33323	LGAS_RS00030.1:684	T067
Lactobacillus gasseri recA	LGAS_RS06570.1	858-957	AGCTGGTTCTTGGTATTCATATGGTGATGATCGAATTGGTCAAGGGCGTGAGAATGCTAAGCAGTATCTTGAAGAGCACCCAGATGTGTACGATGAAGTG	79	84		recA	Lactobacillus gasseri ATCC 33323	LGAS_RS06570.1:857	T068
Lactobacillus gasseri dnaG	LGAS_RS05470.1	1189-1288	GCTGGATTAAATGATCCTGTGGCTGCTGACTTATATCTTGATAAATTGGCGCGTCAAACTGGAGTAACGCGTGAATCTCTAAAAGTAACGTTCGTACGTG	79	79		dnaG	Lactobacillus gasseri ATCC 33323	LGAS_RS05470.1:1188	T069
Lactobacillus iners hsp60	HMPREF0520_RS00165.1	230-329	CACAAAAGACCAATGATATTGCTGGTGACGGAACGACTACTGCAACTGTTTTAGCACAAGCAATTGTTCGTGAAGGTATGAAGAATGTTACTGCTGGAGC	84	81		hsp60	Lactobacillus iners DSM 13335	HMPREF0520_RS00165.1:229	T070
Lactobacillus iners pheS	HMPREF0520_RS05240.1	558-657	TAGTAAAGGTCCACTAAAAATGGTAGGGCCTGGTAAAGTTTATCGTCGTGATGACGATGATGCTACACATTCACATCAATTCCAGCAAATGGAAGGATTA	79	79		pheS	Lactobacillus iners DSM 13335	HMPREF0520_RS05240.1:557	T071
Lactobacillus iners tuf	HMPREF0520_RS05980.1	458-557	TGGAAGTACGTGACTTGTTATCAGAGTACGGTTACCCTGGTGACGATGTACCTGTAATTCGTGGTTCAGCATTGAAGGCACTTCAAGGCGATCCAGAACA	81	81		tuf	Lactobacillus iners DSM 13335	HMPREF0520_RS05980.1:457	T072
Lactobacillus jensenii hsp60	BUE77_RS07105.1	372-471	GGCTGCTGTTGATGAATTACACAAGATTAGCCACAAGGTTTCTGGCCGTGATGAAATTGCCCAAGTAGCTAGCGTATCAAGTGCTTCAGAAGAAGTAGGT	82	82		hsp60	Lactobacillus jensenii SNUV360	BUE77_RS07105.1:371	T073
Lactobacillus jensenii pheS	BUE77_RS06315.1	370-469	ATCGGTATGGGCTTCCAAGTAGTTCAAGGTCCTGAAATTGAAACAGAGCATTATAACTTTGAAATGCTTAACTTGCCTAAGGACCACCCAGCTCGTGACA	81	80		pheS	Lactobacillus jensenii SNUV360	BUE77_RS06315.1:369	T074
Lactobacillus jensenii tuf	BUE77_RS05655.1	509-608	CAGTTATCCGTGGTTCAGCATTGAAGGCTTTACAAGGTGACCCAGAACAAGAAAAGGTTATCTTGGAACTTATGAAGACTGTTGACGAATACATCCCAAC	80	79		tuf	Lactobacillus jensenii SNUV360	BUE77_RS05655.1:508	T075
Lactobacillus reuteri hsp60	LREU_RS01855.1	17-116	AGTTTTCTGAAGATGCACGGAGCGCTATGCTCAGTGGTGTTGATAAATTAGCTGATACTGTTAAGACAACGATGGGTCCAAAGGGACGGAATGTTGTTTT	78	80		hsp60	Lactobacillus reuteri DSM 20016	LREU_RS01855.1:16	T076
Lactobacillus reuteri pheS	LREU_RS06385.1	242-341	TAGAACAGGCCGCTATGAACGCTAAGTTAGCAGCCCAAACAATTGATGTTACTCTTCCTGGAACACCAGTAGCACAAGGACAACCTCATGTTATTCAACA	83	83		pheS	Lactobacillus reuteri DSM 20016	LREU_RS06385.1:241	T077
Lactobacillus reuteri tuf	LREU_RS03510.1	478-577	AGCGAATACGATTTCCCTGGTGACGATGTTCCAGTTGTTCGTGGATCTGCTCTTAAGGCACTTGAAGGTGACCCAGAACAAGAAAAAGTTATCCTTCACT	79	81		tuf	Lactobacillus reuteri DSM 20016	LREU_RS03510.1:477	T078
Leptotrichia amnionii (Sneathia amnii) hsp60	VC03_RS01160.1	236-335	AAGCTAATGATATTGCAGGTGATGGAACAACAACAGCTACAGTATTAGCAGGGAGTATAATAAACCAAGGGTTAGAATTAGTATCAAATGGTAAAAACCC	82	79		hsp60	Sneathia amnii SN35	VC03_RS01160.1:235	T079
Leptotrichia amnionii (Sneathia amnii) pheS	VC03_RS01585.1	570-669	ATTAGGTAAAGTATATAGACCAGACTATGATGTCTCTCATACTCCTATGTTCCACCAAGTAGAAGGTTTAATGGTTGGTGAAGATGTATCATTTGCTAAC	76	77		pheS	Sneathia amnii SN35	VC03_RS01585.1:569	T080
Leptotrichia amnionii (Sneathia amnii) tuf	VC03_RS04190.1	281-380	CAGGAGCAGCACAAATGGATGGAGCTATCTTAGTAGTTTCAGCAGCAGATGGTCCAATGCCACAAACAAGAGAACACATATTACTAGCAAGACAAGTTGG	84	84		tuf	Sneathia amnii SN35	VC03_RS04190.1:280	T081
Molluscum contagiosum virus subtypes 1 & 2 MC017L	MOCVgp017.1	611-710	ACAGCGCCAAGTTCGTGCGCTTGCTGTCCTACTTCTACCCCGCCGTCATTAAGAGCAACCTCAACGTCATCAACCACTTCGGGCACATGATACATTTCTT	83	80		MC017L	Molluscum contagiosum virus subtypes 1 & 2	MOCVgp017.1:610	T082	probe will target both Molluscum contagiosum virus subtypes 1 & 2
Molluscum contagiosum virus subtypes 1 & 2 MC021L	MOCVgp021.1	763-862	GCGTTGGTGCGCGCGGCACTGGAACGCAACGTGCGCGTGCGCCTGCTGGTAGGGCTGTGGCACCGCAGCGACGTGTTCTCGCTGGCCGCCGTCAAGGGGC	93	92		MC021L	Molluscum contagiosum virus subtypes 1 & 2	MOCVgp021.1:762	T083	probe will target both Molluscum contagiosum virus subtypes 1 & 2
Molluscum contagiosum virus subtypes 1 & 2 MC031L	MOCVgp031.1	370-469	TCCATGGAGCGCCTTGCCGAGGAGGTGCTCTGGTCCTACAACGTGGCCTTCCGCAGCGGCAAGGTCATGGGCCGCCACTGCGTGTCCAACCTGGTGGTGC	91	92		MC031L	Molluscum contagiosum virus subtypes 1 & 2	MOCVgp031.1:369	T084	probe will target both Molluscum contagiosum virus subtypes 1 & 2
Prevotella bivia hsp60	PREBIDRAFT_RS09715.1	408-507	AGTTGGCGACAATTATGACAAAATTGAGCAGGTAGCAACCGTATCAGCTAACAACGATCCTGAGATAGGCAAGCTCCTTGCTGATGCTATGCGTAAGGTT	81	85		hsp60	Prevotella bivia DSM 20514	PREBIDRAFT_RS09715.1:407	T085
Prevotella bivia pheS	PREBIDRAFT_RS00935.1	543-642	TATGTCTACCCACGAACCTCCTATTCGTGTGCTTTGTCCTGGTCGTGTGTATCGTAACGAAGCCATTAGCGCCCGTGCGCATTGCTTCTTCCACCAAGTT	79	80		pheS	Prevotella bivia DSM 20514	PREBIDRAFT_RS00935.1:542	T086
Prevotella bivia tuf	PREBIDRAFT_RS06880.1	481-580	GAGCAATATGGTTATGAAGAGGATACTCCAATCATTCGTGGTTCTGCACTTGGTGCTTTGAACGGTGTTGAAAAGTGGGTAAACTCTGTAATGGAGTTGA	79	80		tuf	Prevotella bivia DSM 20514	PREBIDRAFT_RS06880.1:480	T087
Trichomonas vaginalis hsp60	XM_001312752.1	432-531	CAAGAAGCTCAGCCGCAAGGTTTCCTCCGACAGTGAAATCGCCCAAGTTGCTACAGTTTCCGCAAATGGCGACCACACAATCGGCGAGCTCATTGCCAAG	84	84		hsp60	Trichomonas vaginalis G3	XM_001312752.1:431	T088
Trichomonas vaginalis pheS	XM_001580469.1	1004-1103	GAACACATACAACAGCAGTTTCATCAAGAACACTCAAGATGCTCGCTGACGAGTTCAAGGCAACAGGAGAACTCCGCCCACGCAAGTTCTTCTCAATCGA	84	84		pheS	Trichomonas vaginalis G3	XM_001580469.1:1003	T089
Trichomonas vaginalis tuf	XM_001322553.1	627-726	TCAATTTGCAGATAAGCTTGGTGTCACACCCGAAAAGGCCGCAGAACTATTCTGGGGCCTTAAATACTGGGATCCGAAGACGAAACATATTACAAAACGC	83	84		tuf	Trichomonas vaginalis G3	XM_001322553.1:626	T090
Ureaplasma parvum DnaJ	UPA3_RS02135.1	175-274	AAAAAACGTGCACAATACGACCAATTTGGCCATGATGGTCCACAAGGTTTTAGCAGTGCTAGTGGGTTTTCTGGGTTTAGTGGAGGATTTGGTGGTGTTG	80	79		DnaJ	Ureaplasma parvum serovar 3 str. ATCC 27815	UPA3_RS02135.1:174	T091
Ureaplasma parvum pheS	UPA3_RS02390.1	810-909	AAGTACATGAATTGAAATTATGGGAACTGGAATGCTACATGAAAATGTTCTAAAAGCTGCGAATATTAACGATATTAGAACAGGGATGGCTTTTGGTGTG	77	77		pheS	Ureaplasma parvum serovar 3 str. ATCC 27815	UPA3_RS02390.1:809	T092
Ureaplasma parvum tuf	UPA3_RS02795.1	206-305	AATATGAAACAAAAACACGTCACTATGCACACGTTGACTGTCCAGGACATGCCGATTATGTAAAAAATATGATTACAGGGGCAGCACAAATGGATGGAGC	82	84		tuf	Ureaplasma parvum serovar 3 str. ATCC 27815	UPA3_RS02795.1:205	T093
Ureaplasma urealyticum DnaJ	UUR10_RS02210.1	558-657	ACAAGAAGTTGAATGTCATGAATGTGAGGGAACTGGAAAAGTTGCTAATAGCAAATGCGAACAATGTTATGGCAAAAAAGTTATTAATGAACGCGTTAAT	81	74		DnaJ	Ureaplasma urealyticum serovar 10 str. ATCC 33699	UUR10_RS02210.1:557	T094
Ureaplasma urealyticum pheS	UUR10_RS02460.1	413-512	ATATTGATGAAAATCACCCAGCAAGAGCAACTGCTGATTCTTTTTTTATTAATTCTGTACAAATGTTACGTACTCATTGTACAACCACAACTGCTCAAGT	71	76	T	pheS	Ureaplasma urealyticum serovar 10 str. ATCC 33699	UUR10_RS02460.1:412	T095	low ProbeA Tm
Ureaplasma urealyticum tuf	UUR10_RS02990.1	197-296	CTCACGTTGAATATGAAACAAAAACTCGTCACTATGCACACGTTGACTGCCCAGGACACGCCGACTACGTTAAGAATATGATTACAGGTGCAGCACAAAT	80	84		tuf	Ureaplasma urealyticum serovar 10 str. ATCC 33699	UUR10_RS02990.1:196	T096
INV:1027295-1027661	INV00081_1027295.1	131-230	GATGTGACTAATCATGTATTCTGACTGTGTAAGACTCAAGTCATGGTACTAATCGGGACTGAAGATGCTGTTTTGTTTAGTGCCTTCCTTCAATATGTTT	81	84		INV:1027295-1027661	Homo sapiens	INV00081_1027295.1:130	T097
INV:1885472-1885684	INV00003_1885472.1	111-210	AGATAGCAACAACTCATGGGGTAATCAGATGGACTGAATGAGATAACACGTTAAATGTGAACACAGCAACTTACCTGGAGTCGGTACACATCAAATGTTA	84	83		INV:1885472-1885684	Homo sapiens	INV00003_1885472.1:110	T098
INV:218543-218748	INV00010_218543.1	61-160	TTTTGATGAAAGTATTGTCTTAAATCTGCAAACGCAAAATTGTGTGATGGCTTATGCATCAGAGGGTTGGTTCTAAAGCACTTTGTGGTCAACTCCAAGG	81	84		INV:218543-218748	Homo sapiens	INV00010_218543.1:60	T099
INV:1544144-1544461	INV00023_1544144.1	11-110	CAGATCTCCTGTGATTCTTCTGTATATCTGGAGAAGATGATCAAACACCACTACCGGTTGAGGATGTGATATATGGAGATTCGGGAATCTGAGGGTTTAT	82	84		INV:1544144-1544461	Homo sapiens	INV00023_1544144.1:10	T100
INV:1154805-1155086	INV00032_1154805.1	41-140	TGATTTGGTTGCTGTTGGCATTATGCTTTATTTTAAGAGGGCTCCACTAAAAATCAGGGAGGTGGTAACTCTGTCCAGAACACCAAAATTTATAATTTCG	84	83		INV:1154805-1155086	Homo sapiens	INV00032_1154805.1:40	T101
INV:1072728-1072891	INV00048_1072728.1	61-160	ACTCCAAGAAGTGTGGATGGTTTCATCCTCCAGCAAATGAAATTTACCGAAGGAAAGACCTTTCAGTATTTGAGGTAAGCGCGTGTAAATAAAAAAATTC	84	81		INV:1072728-1072891	Homo sapiens	INV00048_1072728.1:60	T102
INV:1840136-1840392	INV00077_1840136.1	101-200	GATGACTATATTCACCCTGTGGTTTTCTTTTGACCCCTTGATTTACAACTGACTTAGCGTCTGACCTCTTTCCTAACATCAGAACTGAAATCAGTCAAAT	83	83		INV:1840136-1840392	Homo sapiens	INV00077_1840136.1:100	T103
INV:620080-620379	INV00093_620080.1	121-220	AAAAACCTCTTGACGCTTTCTCCAAAATTGATCTGAAGACTTGGCAGATTTGAGGAATCATTCAGTAACGTTTTACGAGTCGATGCTAATTTGATGCGGC	84	85		INV:620080-620379	Homo sapiens	INV00093_620080.1:120	T104
INV:1821975-1822323	INV00098_1821975.1	191-290	CCTTTGGTACGATAGACATTTATACTGTCTCTAAGTGAATTTGCCACAGATTCAGAGTGAGGTGCTTATTTGTGAAGCATTAAGAATCCCTGGGCTGTTC	82	84		INV:1821975-1822323	Homo sapiens	INV00098_1821975.1:190	T105
INV:1036462-1036773	INV00110_1036462.1	51-150	TATTTGCTCATGAATACTTACTTGAAGAAGATCTGAACTTATTTGGGGAACCATTCCTTGAATATACTCTACACGGTGAAGAATGGGGTCTTGAATGTGT	80	84		INV:1036462-1036773	Homo sapiens	INV00110_1036462.1:50	T106
