# Supplementary material for: Comparison of Metagenomic Sequencing and the NanoString nCounter Analysis System for the Characterization of Bacterial and Viral Communities in Vaginal Samples
Source: mSphere. 2022 Aug 24;7(5):e00197-22. doi: 10.1128/msphere.00197-22 (PMC9599496; doi:10.1128/msphere.00197-22)
Supplement: TABLE S2 [file msphere.00197-22-s0002.txt]

Customer Name	Gene Name	NSID	FWD Name	FWD Seq	REV Name	REV Seq
Atopobium vaginae hsp60	hsp60	HMPREF0091_RS05830.1:579	HMPREF0091_RS05830.1:579_FOR	TGCAATTTGACAAGGGATACA	HMPREF0091_RS05830.1:579_REV	CCCTCAAGAACAGGAAGAATATC
Atopobium vaginae pheS	pheS	HMPREF0091_RS04600.1:440	HMPREF0091_RS04600.1:440_FOR	CTGCACTTAACGCTCCTGAA	HMPREF0091_RS04600.1:440_REV	AAAACATCGGACTCACCCA
Atopobium vaginae tuf	tuf	HMPREF0091_RS01205.1:524	HMPREF0091_RS01205.1:524_FOR	TGGTTCTGCTCTTGGTGCT	HMPREF0091_RS01205.1:524_REV	CTCGTTGTCACGAGCAGG
CMV UL54	UL54	HHV5wtgp059.1:1233	HHV5wtgp059.1:1233_FOR	CCGGTTACAACATCAACTCTTTT	HHV5wtgp059.1:1233_REV	GGGCTGTGTAAAAAGAAACGG
CMV UL86	UL86	HHV5wtgp080.1:1066	HHV5wtgp080.1:1066_FOR	GCTGAGCATGGACGTGAT	HHV5wtgp080.1:1066_REV	TCAGGTCCACGTTACGTTCT
CMV UL97	UL97	HHV5wtgp090.1:860	HHV5wtgp090.1:860_FOR	CTTACGTGCGACCCGC	HHV5wtgp090.1:860_REV	TGTGGCAAAAATCGTCCTC
EBV BALF5	BALF5	HHV4tp2_gp72.1:1739	HHV4tp2_gp72.1:1739_FOR	CGGTTCTGGTGGTGGACT	HHV4tp2_gp72.1:1739_REV	CCGGCTAGCCTGTGCT
EBV BcLF1	BcLF1	HHV4tp2_gp58.1:2832	HHV4tp2_gp58.1:2832_FOR	TCTCTTTCACGCCATTCCTT	HHV4tp2_gp58.1:2832_REV	GCCCGCTGCTGAGGAT
EBV BGLF4	BGLF4	HHV4tp2_gp47.1:650	HHV4tp2_gp47.1:650_FOR	GGTCCTGACTGATTATGGGA	HHV4tp2_gp47.1:650_REV	CCCTCTGGCAATAGAGGC
Gardnerella vaginalis groEL	groEL	HMPREF0421_20656.1:967	HMPREF0421_20656.1:967_FOR	CAAAGGTTATTGTTTCTAAGGATGA	HMPREF0421_20656.1:967_REV	CGTAATCGGAATCAGTGTTCTC
Gardnerella vaginalis pheS	pheS	HMPREF0421_20584.1:707	HMPREF0421_20584.1:707_FOR	GCAACGCATACTCCAGTCTT	HMPREF0421_20584.1:707_REV	CCAAACATTGCAACAGCA
Gardnerella vaginalis tuf	tuf	HMPREF0421_20480.1:508	HMPREF0421_20480.1:508_FOR	TGCCCAGTCATCCGTACTT	HMPREF0421_20480.1:508_REV	GGGGTTGGGATGTACTCGT
HPV-11 E6	E6	HpV11gp1.1:140	HpV11gp1.1:140_FOR	TGCATATGCCTATAAGAACCTAAA	HpV11gp1.1:140_REV	TCTTCATTGGTTTCTTCTTCTACTG
HPV-11 E7	E7	HpV11gp2.1:197
HPV-11 L1	L1	HpV11gp8.1:757	HpV11gp8.1:757_FOR	GAAAGGAACAAATGTTTGCTAGA	HpV11gp8.1:757_REV	CACCAATGAGCCACTAGGTGT
HPV-16 E6	E6	HpV16gp1.1:50	HpV16gp1.1:50_FOR	GCGACCCAGAAAGTTACCA	HpV16gp1.1:50_REV	AAAGCAAAGTCATATACCTCACGTC
HPV-16 E7	E7	HpV16gp2.1:3
HPV-16 L1	L1	HpV16gp8.1:461	HpV16gp8.1:461_FOR	TGCAGGTGTGGATAATAGAGAATG	HpV16gp8.1:461_REV	TTAACTCTAATGGTGGACAATCAC
HPV-18 E6	E6	HpV18gp1.1:318	HpV18gp1.1:318_FOR	TGCGGTGCCAGAAACC	HpV18gp1.1:318_REV	ACGAATGGCACTGGCCT
HPV-18 E7	E7	HpV18gp2.1:211	HpV18gp2.1:211_FOR	TGTGAAGCCAGAATTGAGC	HpV18gp2.1:211_REV	TTACTGCTGGGATGCACAC
HPV-18 L1	L1	HpV18gp8.1:999	HpV18gp8.1:999_FOR	GGGTGACACTGTGCCTCA	HpV18gp8.1:999_REV	TTTATTAAACAACTGGGAGTCAGA
HPV-35 E6	E6	HpV35gp1.1:95	HpV35gp1.1:95_FOR	TGAATTGTGTATACTGCAAACAAGA	HpV35gp1.1:95_REV	TGTTTTTCTAACGTTTCTCCATACA
HPV-35 E7	E7	HpV35gp2.1:124	HpV35gp2.1:124_FOR	GAAGATACTATTGACGGTCCAGC	HpV35gp2.1:124_REV	CGTATGTCAATGTGTGTGCTCT
HPV-35 L1	L1	HpV35gp8.1:525	HpV35gp8.1:525_FOR	AAGGCACACCTTGTAATGCT	HpV35gp8.1:525_REV	TGCACCAAATCCTGTGTCT
HPV-39 E6	E6	HpV39gp1.1:324	HpV39gp1.1:324_FOR	TGTTGTCTGAAACCGCTGTG	HpV39gp1.1:324_REV	GTCCAGCACCGTCGACAC
HPV-39 E7	E7	HpV39gp2.1:43	HpV39gp2.1:43_FOR	CCCACCTTGCAGGAAATTG	HpV39gp2.1:43_REV	AGTTGATGTTGGTGATTAACTGC
HPV-39 L1	L1	HpV39gp8.1:713	HpV39gp8.1:713_FOR	TCTGCAGATGTGTATGGGGA	HpV39gp8.1:713_REV	GGCAGGAATGGCGTCAC
HPV-45 E6	E6	HpV45gp1.1:362	HpV45gp1.1:362_FOR	CACCTTAAGGACAAACGAAGA	HpV45gp1.1:362_REV	GTTTCCCTACGTCTGCGA
HPV-45 E7	E7	HpV45gp2.1:44	HpV45gp2.1:44_FOR	GCATTTGGAACCTCAGAATGA	HpV45gp2.1:44_REV	CGGGCTGGTAGTTGTGC
HPV-45 L1	L1	HpV45gp8.1:468	HpV45gp8.1:468_FOR	TGTTAGGGATAATGTGTCAGTTGAT	HpV45gp8.1:468_REV	TTTTTAAGTTCCAAAGGAGGACA
HPV-52 E6	E6	HpV52gp1.1:14	HpV52gp1.1:14_FOR	AGCAACACGACCCCG	HpV52gp1.1:14_REV	CCTCTCTTCGTTGTAGCTCTTTTT
HPV-52 E7	E7	HpV52gp2.1:170	HpV52gp2.1:170_FOR	GCAGAACAAGCCACAAGC	HpV52gp2.1:170_REV	CACACAACTTGTAATGTGCCC
HPV-52 L1	L1	HpV52gp8.1:954	HpV52gp8.1:954_FOR	CAACGTGCGCAGGGC	HpV52gp8.1:954_REV	GCTTTCCTTTTTAACCTCAGCA
HPV-53 E6	E6	HpV53gp1.1:40	HpV53gp1.1:40_FOR	GAGCGACCACGTACATTGC	HpV53gp1.1:40_REV	TGCAAAATTATATACCTCTGACGC
HPV-53 E7	E7	HpV53gp2.1:105	HpV53gp2.1:105_FOR	AGGATGAGGATGAGGATGAAG	HpV53gp2.1:105_REV	GCACCAACGACTCACACCT
HPV-53 L1	L1	HpV53gp8.1:859	HpV53gp8.1:859_FOR	CCGCCCCCTAGCTCTGTA	HpV53gp8.1:859_REV	TTGTTCCAACAGATGCCATT
HPV-56 E6	E6	HpV56gp1.1:365
HPV-56 E7	E7	HpV56gp2.1:1
HPV-56 L1	L1	HpV56gp8.1:550	HpV56gp8.1:550_FOR	TGATGGCAAGCAAACACA	HpV56gp8.1:550_REV	GGCAGTCCCCTGTGGTAA
HPV-58 E6	E6	HpV58gp1.1:25	HpV58gp1.1:25_FOR	CCACGGACATTGCATGA	HpV58gp1.1:25_REV	AAGTCATATACCTCAGATCGCTG
HPV-58 E7	E7	HpV58gp2.1:110	HpV58gp2.1:110_FOR	AAATAGGCTTGGACGGGC	HpV58gp2.1:110_REV	TGTTGTACTGTTGATACACAAACGA
HPV-58 L1	L1	HpV58gp8.1:939	HpV58gp8.1:939_FOR	GCTACAGCGTGCACAAGG	HpV58gp8.1:939_REV	CCTTCCTTAGTTACTTCAGTGCAT
HPV-59 E6	E6	HpV59gp1.1:244	HpV59gp1.1:244_FOR	TGCATTTCATTTTATGCAAGAG	HpV59gp1.1:244_REV	TGCTTTAATTTATCTGTTGGACAT
HPV-59 E7	E7	HpV59gp2.1:70	HpV59gp2.1:70_FOR	GAGGAAGTTGACCTTGTGTGC	HpV59gp2.1:70_REV	CGCTGTGGTTCAGCTCGT
HPV-59 L1	L1	HpV59gp8.1:465	HpV59gp8.1:465_FOR	CAAACTCAGCTGTGTATTATTGGC	HpV59gp8.1:465_REV	TCACCATCTTCAATTGGTGTATTT
HPV-6 E6	E6	HpV6gp1.1:304	HpV6gp1.1:304_FOR	GCTAATTCGGTGCTACCTGTG	HpV6gp1.1:304_REV	GCGACCCTTCCACGTACA
HPV-6 E7	E7	HpV6gp2.1:190	HpV6gp2.1:190_FOR	CAGCAACGTTCGACTGGTT	HpV6gp2.1:190_REV	TGTCTTCGGTGCGCAGAT
HPV-6 L1	L1	HpV6gp8.1:736	HpV6gp8.1:736_FOR	TTTTTCTACGGAAGGAACAAAT	HpV6gp8.1:736_REV	CCTACAGACGTTCGATTTCCA
HPV-66 E6	E6	HpV66gp1.1:333	HpV66gp1.1:333_FOR	GTCCGTTAACACCGGAGG	HpV66gp1.1:333_REV	CTCGTATGTCTCCAACACTGC
HPV-66 E7	E7	HpV66gp2.1:131	HpV66gp2.1:131_FOR	GAGCGGCCACAGCAA	HpV66gp2.1:131_REV	TCTTTGGTACTCTGAATGTCCAAC
HPV-66 L1	L1	HpV66gp8.1:462	HpV66gp8.1:462_FOR	CAAACCCAGTTATGTATTGTGGG	HpV66gp8.1:462_REV	AACTAATGCAAGAGGTGGACAA
HPV-68 E6	E6	HpV68gp1.1:157	HpV68gp1.1:157_FOR	ATATAGGGACGGGGTACCAT	HpV68gp1.1:157_REV	TTATGGTTTCTAATGTTGTTGCAT
HPV-68 E7	E7	HpV68gp2.1:130	HpV68gp2.1:130_FOR	CCCGACCATGCAGTTAATC	HpV68gp2.1:130_REV	CCCGCGACGCTTCTACTA
HPV-68 L1	L1	HpV68gp8.1:535	HpV68gp8.1:535_FOR	TAGCAATGTGCAGCCCG	HpV68gp8.1:535_REV	CACCTCGCTTTTTGTTTCTTG
HSV-1 UL13	UL13	HHV1gp00p64.1:834	HHV1gp00p64.1:834_FOR	ATCAAGTGCGCCAACATC	HHV1gp00p64.1:834_REV	CGATCGTGGAGTTGGAGTT
HSV-1 UL19	UL19	HHV1gp00p56.1:1314	HHV1gp00p56.1:1314_FOR	CCCGCCAGCTGTTTTT	HHV1gp00p56.1:1314_REV	GACCGCCGCGTCAAC
HSV-1 UL30	UL30	HHV1gp00p45.1:1721	HHV1gp00p45.1:1721_FOR	TGATCGGCGAGTACTGCAT	HHV1gp00p45.1:1721_REV	TGGTGCGGGTGATGTTAAT
HSV-2 UL13	UL13	HHV2p64.1:1380	HHV2p64.1:1380_FOR	CGCCACCTTCGCAATC	HHV2p64.1:1380_REV	AGCGGCCTCAGCTCG
HSV-2 UL19	UL19	HHV2p56.1:1328	HHV2p56.1:1328_FOR	TTTGGGGAAAGGACCACC	HHV2p56.1:1328_REV	GTTCACGCCCCCGAC
HSV-2 UL30	UL30	HHV2p45.1:1863	HHV2p45.1:1863_FOR	GCGTCTTCACGTGCCTC	HHV2p45.1:1863_REV	CGCTCCCCTTCCCCC
INV:1027295-1027661	INV:1027295-1027661	INV00081_1027295.1:130	INV00081_1027295.1:130_FOR	GGGAGGCACGATGTGACTAAT	INV00081_1027295.1:130_REV	GCCCAACCCTTAAACATATTG
INV:1036462-1036773	INV:1036462-1036773	INV00110_1036462.1:50
INV:1072728-1072891	INV:1072728-1072891	INV00048_1072728.1:60
INV:1154805-1155086	INV:1154805-1155086	INV00032_1154805.1:40	INV00032_1154805.1:40_FOR	TGTCTTATGATTTGGTTGCTGTT	INV00032_1154805.1:40_REV	CAGCAGTGGCTTCAGGAAT
INV:1544144-1544461	INV:1544144-1544461	INV00023_1544144.1:10	INV00023_1544144.1:10_FOR	TTGCCAGATCTCCTGTGATT	INV00023_1544144.1:10_REV	CCCCAGATAAACCCTCAGA
INV:1821975-1822323	INV:1821975-1822323	INV00098_1821975.1:190	INV00098_1821975.1:190_FOR	TTGACTCCCTTTGGTACGAT	INV00098_1821975.1:190_REV	GGGAACAGCCCAGGGA
INV:1840136-1840392	INV:1840136-1840392	INV00077_1840136.1:100	INV00077_1840136.1:100_FOR	TGCCTAACCCAGGATGACT	INV00077_1840136.1:100_REV	GCAAAACCAAGATTACAATTTGAC
INV:1885472-1885684	INV:1885472-1885684	INV00003_1885472.1:110
INV:218543-218748	INV:218543-218748	INV00010_218543.1:60	INV00010_218543.1:60_FOR	GGGAGGAGGCATGTTTTG	INV00010_218543.1:60_REV	CTGGCCCTTGGAGTTGAC
INV:620080-620379	INV:620080-620379	INV00093_620080.1:120	INV00093_620080.1:120_FOR	GAGAGGTTTATGCTTTTCTGTGA	INV00093_620080.1:120_REV	AGGTCTGCCGCATCAAAT
Lactobacillus crispatus gyrA	gyrA	LCRIS_RS00030.1:1083	LCRIS_RS00030.1:1083_FOR	CCAAGAAGATGTTGTAACTCGC	LCRIS_RS00030.1:1083_REV	TTGCGGATAATGTGGACAA
Lactobacillus crispatus hsp60	hsp60	LCRIS_RS02020.1:1243	LCRIS_RS02020.1:1243_FOR	TGCTGGTGGTGGTACTGC	LCRIS_RS02020.1:1243_REV	CGAACTGGTGCTGACAAAG
Lactobacillus crispatus pheS	pheS	LCRIS_RS07410.1:153	LCRIS_RS07410.1:153_FOR	TGAAGTTGCGCCAGAAAA	LCRIS_RS07410.1:153_REV	AGCTAGAACAGCCTTGACAATC
Lactobacillus gasseri dnaG	dnaG	LGAS_RS05470.1:1188	LGAS_RS05470.1:1188_FOR	CAAATGATTGCTGGATTAAATGA	LGAS_RS05470.1:1188_REV	TCTTTGTAACTTTCGTCTCTCACG
Lactobacillus gasseri gyrA	gyrA	LGAS_RS00030.1:684	LGAS_RS00030.1:684_FOR	TGTAATGGGACGTGGCG	LGAS_RS00030.1:684_REV	CGATTCGTTCACGGCCA
Lactobacillus gasseri recA	recA	LGAS_RS06570.1:857	LGAS_RS06570.1:857_FOR	TCATTAAGAAAGCTGGTTCTTGG	LGAS_RS06570.1:857_REV	CTTTTTCTTTCACTTCATCGTACA
Lactobacillus iners hsp60	hsp60	HMPREF0520_RS00165.1:229	HMPREF0520_RS00165.1:229_FOR	TGGCACAAAAGACCAATGA	HMPREF0520_RS00165.1:229_REV	TGGGTTAGCTCCAGCAGTA
Lactobacillus iners pheS	pheS	HMPREF0520_RS05240.1:557	HMPREF0520_RS05240.1:557_FOR	GGTTCATGATTTTAGTAAAGGTCCA	HMPREF0520_RS05240.1:557_REV	CAGCACCAAATTCATGCTTAG
Lactobacillus iners tuf	tuf	HMPREF0520_RS05980.1:457	HMPREF0520_RS05980.1:457_FOR	TTGGTTGAAATGGAAGTACGTG	HMPREF0520_RS05980.1:457_REV	GCTTCTTGTTCTGGATCGC
Lactobacillus jensenii hsp60	hsp60	BUE77_RS07105.1:371	BUE77_RS07105.1:371_FOR	GCAACTAAGGCTGCTGTTGA	BUE77_RS07105.1:371_REV	GCAATCAAGTTACCTACTTCTTCTG
Lactobacillus jensenii pheS	pheS	BUE77_RS06315.1:369	BUE77_RS06315.1:369_FOR	TCTTTATCGGTATGGGCTTCC	BUE77_RS06315.1:369_REV	GCATGTCACGAGCTGGG
Lactobacillus jensenii tuf	tuf	BUE77_RS05655.1:508	BUE77_RS05655.1:508_FOR	CGATGTTCCAGTTATCCGTG	BUE77_RS05655.1:508_REV	TGACGTTCTGGAGTTGGGA
Lactobacillus reuteri hsp60	hsp60	LREU_RS01855.1:16
Lactobacillus reuteri pheS	pheS	LREU_RS06385.1:241	LREU_RS06385.1:241_FOR	TGAGCTAGAACAGGCCGC	LREU_RS06385.1:241_REV	ACTTGGTCAATGATTTGTTGAA
Lactobacillus reuteri tuf	tuf	LREU_RS03510.1:477	LREU_RS03510.1:477_FOR	GACTTACTTAGCGAATACGATTTCC	LREU_RS03510.1:477_REV	CGCTTTGGAGTTGGAATG
Leptotrichia amnionii (Sneathia amnii) hsp60	hsp60	VC03_RS01160.1:235	VC03_RS01160.1:235_FOR	TGGGGGCTCAAATTGTAAA	VC03_RS01160.1:235_REV	TGTCCTGCTTTTTCTATACCTTTTC
Leptotrichia amnionii (Sneathia amnii) pheS	pheS	VC03_RS01585.1:569	VC03_RS01585.1:569_FOR	CACCATTTAGAATGATTTCATTAGG	VC03_RS01585.1:569_REV	CATTGCTTTAAAGTTAGCAAATGAT
Leptotrichia amnionii (Sneathia amnii) tuf	tuf	VC03_RS04190.1:280	VC03_RS04190.1:280_FOR	GAACATGATAACAGGAGCAGCA	VC03_RS04190.1:280_REV	AAGGTACTCCAACTTGTCTTGC
Molluscum contagiosum virus subtypes 1 & 2 MC017L	MC017L	MOCVgp017.1:610	MOCVgp017.1:610_FOR	GGACAGCGCCAAGTTCGT	MOCVgp017.1:610_REV	CGTGCTCGAAGAAATGTATCA
Molluscum contagiosum virus subtypes 1 & 2 MC021L	MC021L	MOCVgp021.1:762	MOCVgp021.1:762_FOR	ACGACGCGTTGGTGC	MOCVgp021.1:762_REV	GTGCAGCCCCTTGACG
Molluscum contagiosum virus subtypes 1 & 2 MC031L	MC031L	MOCVgp031.1:369	MOCVgp031.1:369_FOR	CGCCTGCACTACTGCTCC	MOCVgp031.1:369_REV	CACGTGCACCACCAGGTT
Prevotella bivia hsp60	hsp60	PREBIDRAFT_RS09715.1:407	PREBIDRAFT_RS09715.1:407_FOR	CGCAGAGCTAGTTGGCGA	PREBIDRAFT_RS09715.1:407_REV	CCGTCCTTAGAAACCTTACGC
Prevotella bivia pheS	pheS	PREBIDRAFT_RS00935.1:542	PREBIDRAFT_RS00935.1:542_FOR	GCCCACTATATGTCTACCCACG	PREBIDRAFT_RS00935.1:542_REV	CCCCTCAACTTGGTGGAA
Prevotella bivia tuf	tuf	PREBIDRAFT_RS06880.1:480	PREBIDRAFT_RS06880.1:480_FOR	GATCCTTGAGCAATATGGTTATG	PREBIDRAFT_RS06880.1:480_REV	TCAACAGTATCCATCAACTCCA
Ureaplasma parvum DnaJ	DnaJ	UPA3_RS02135.1:174	UPA3_RS02135.1:174_FOR	TGAAGCATATGAGGTTTTATCTGA	UPA3_RS02135.1:174_REV	TCAAAATCAACACCACCAAA
Ureaplasma parvum pheS	pheS	UPA3_RS02390.1:809	UPA3_RS02390.1:809_FOR	AAAAGGGTGTGCAGTTTGC	UPA3_RS02390.1:809_REV	TACCCACACCAAAAGCCA
Ureaplasma parvum tuf	tuf	UPA3_RS02795.1:205	UPA3_RS02795.1:205_FOR	CGCTTCTCACGTTGAATATGAA	UPA3_RS02795.1:205_REV	GCAATAACTAAAATTGCTCCATCC
Ureaplasma urealyticum DnaJ	DnaJ	UUR10_RS02210.1:557	UUR10_RS02210.1:557_FOR	TGGAACAATTCAACAAGAAGTTG	UUR10_RS02210.1:557_REV	CCAGCAGGAATTTCAACTGTTA
Ureaplasma urealyticum pheS	pheS	UUR10_RS02460.1:412	UUR10_RS02460.1:412_FOR	TGGCCCAGAAGTTGTTTCA	UUR10_RS02460.1:412_REV	GGATTGTTTTCTAAAACTTGAGCAG
Ureaplasma urealyticum tuf	tuf	UUR10_RS02990.1:196	UUR10_RS02990.1:196_FOR	CAATTAACGCTTCTCACGTTG	UUR10_RS02990.1:196_REV	ACCATCCATTTGTGCTGC
